# Supplementary material for: A new name and a new synonym in Miconia (Melastomataceae)
Source: PhytoKeys. 2011 May 30;(3):35–7. doi: 10.3897/phytokeys.3.1174 (PMC3174434; doi:10.3897/phytokeys.3.1174)
Supplement: XML Treatment for Miconia longicuspidata [file phytokeys.3.1174-treatment1.xml]

<!DOCTYPE tp:taxon-treatment
  PUBLIC "-//TaxonX//DTD Taxonomic Treatment Publishing DTD v0 20100105//EN" "tax-treatment-NSO.dtd">
<tp:taxon-treatment xmlns:tp="http://www.plazi.org/taxpub"><tp:treatment-meta><mixed-citation publication-type="journal"><person-group><name><surname>Renner</surname><given-names>Susanne S.</given-names></name><name><surname>Goldenberg</surname><given-names>Renato</given-names></name></person-group><article-title>
                A new name and a new synonym in <italic>Miconia</italic> (Melastomataceae)
                </article-title><source>PhytoKeys</source><day>30</day><month>5</month><year>2011</year><volume>2011</volume><issue>3</issue><fpage>35</fpage><lpage>37</lpage><pub-id pub-id-type="doi">10.3897/phytokeys.3.1174</pub-id></mixed-citation></tp:treatment-meta><tp:nomenclature><tp:taxon-name>
                        <tp:taxon-name-part taxon-name-part-type="genus">Miconia</tp:taxon-name-part>
                        <tp:taxon-name-part taxon-name-part-type="species">longicuspidata</tp:taxon-name-part>
                    <object-id xmlns:xlink="http://www.w3.org/1999/xlink" xlink:type="simple">urn:lsid:ipni.org:names:77111574-1</object-id>
                    <object-id xmlns:xlink="http://www.w3.org/1999/xlink" xlink:type="simple">http://species-id.net/wiki/Miconia_longicuspidata</object-id>
                    </tp:taxon-name><tp:taxon-authority>S.S.Renner &amp; R.Goldenb.</tp:taxon-authority><tp:taxon-status xmlns:xlink="http://www.w3.org/1999/xlink" xlink:type="simple">nom. nov.</tp:taxon-status><tp:nomenclature-citation-list><tp:nomenclature-citation><tp:taxon-name>Miconia longicuspis</tp:taxon-name><comment> Herzog, Feddes Repert. Nov. Sp. 7: 64. 1909. Type: Bolivia. Cordillera de Santa Cruz: Cerro Amboró, Cuñucú, 600-1400 m, Oct 1907, T.Herzog 326 (holotype: Z!). Not <italic><tp:taxon-name>Miconia longicuspis</tp:taxon-name></italic> Cogn. in A.DC. &amp; C.DC, Monog. Phan. 7: 850. 1891. (Replaced name)</comment></tp:nomenclature-citation></tp:nomenclature-citation-list></tp:nomenclature><tp:treatment-sec sec-type="Comments"><title>Comments.</title><p><italic><tp:taxon-name>Miconia longicuspis</tp:taxon-name></italic> Herzog is a later homonym of <italic><tp:taxon-name>Miconia longicuspis</tp:taxon-name></italic> Cogn., a treelet from eastern Brazil (<xref ref-type="bibr" rid="B3">Goldenberg and Reginato 2006</xref>). <italic><tp:taxon-name>Miconia longicuspidata</tp:taxon-name></italic> is known only from the holotype at Z, a collection by Theodor Herzog (1880-1961) in the mountains of Cuñucú, Bolivia, in 1907. We have found no isotypes or type photos in G, JE, L, U, W, or WAG. This species most closely matches <italic><tp:taxon-name>Miconia abbreviata</tp:taxon-name></italic> Markgr., a widespread shrub that ranges from Bolivia throughout the Amazon basin to the Guianas, but differs in the much denser secondary venation. In <italic><tp:taxon-name>Miconia abbreviata</tp:taxon-name></italic> the secondaries are spaced at about 0.5–0.7 mm apart, in <italic><tp:taxon-name>Miconia longicuspidata</tp:taxon-name></italic>, only 2–3 mm apart. Theodor Herzog was an expert mountaineer and collector, who explored widely in Bolivia. During his two expeditions to that country in 1907/08 and 1910/11, he collected about 600 species of vascular plants. In 1910, Herzog not only explored the Cordillera Santa Cruz, where <italic><tp:taxon-name>Miconia longicuspidata</tp:taxon-name></italic> appears to be endemic, but also surveyed the Cordillera de Cocapata, a range of peaks near Cochabamba extending northwest for about 100 kilometers. A description of the flora of the Cordillera de Santa Cruz is given in <xref ref-type="bibr" rid="B4">Herzog (1910)</xref>. A color photograph of the type is available at http://www.zuerich-herbarien.uzh.ch.</p></tp:treatment-sec><ref-list><ref id="B3"><mixed-citation xmlns:xlink="http://www.w3.org/1999/xlink" xlink:type="simple"><person-group><name name-style="western"><surname>Goldenberg</surname><given-names>R</given-names></name><name name-style="western"><surname>Reginato</surname><given-names>M</given-names></name></person-group> (<year>2006</year>)<article-title> Sinopse da família Melastomataceae na Estação Biológica de Santa Lúcia (Santa Teresa, Espírito Santo).</article-title><source>Boletim do Museu de Biologia Mello Leitão – Nova Série</source><volume>20</volume>:<fpage>33</fpage>-<lpage>58</lpage>.</mixed-citation></ref><ref id="B4"><mixed-citation xmlns:xlink="http://www.w3.org/1999/xlink" xlink:type="simple"><person-group><name name-style="western"><surname>Herzog</surname><given-names>T</given-names></name></person-group> (<year>1910</year>)<article-title> Pflanzenformationen Ostbolivias.</article-title><source>Botanische Jahrbücher für Systematik, Pflanzengeschichte und Pflanzengeographie</source><volume>44</volume>:<fpage>346</fpage>-<lpage>405</lpage>.</mixed-citation></ref></ref-list></tp:taxon-treatment>
