# Supplementary material for: A new name and a new synonym in Miconia (Melastomataceae)
Source: PhytoKeys. 2011 May 30;(3):35–7. doi: 10.3897/phytokeys.3.1174 (PMC3174434; doi:10.3897/phytokeys.3.1174)
Supplement: XML Treatment for Miconia caudata [file phytokeys.3.1174-treatment2.xml]

<!DOCTYPE tp:taxon-treatment
  PUBLIC "-//TaxonX//DTD Taxonomic Treatment Publishing DTD v0 20100105//EN" "tax-treatment-NSO.dtd">
<tp:taxon-treatment xmlns:tp="http://www.plazi.org/taxpub"><tp:treatment-meta><mixed-citation publication-type="journal"><person-group><name><surname>Renner</surname><given-names>Susanne S.</given-names></name><name><surname>Goldenberg</surname><given-names>Renato</given-names></name></person-group><article-title>
                A new name and a new synonym in <italic>Miconia</italic> (Melastomataceae)
                </article-title><source>PhytoKeys</source><day>30</day><month>5</month><year>2011</year><volume>2011</volume><issue>3</issue><fpage>35</fpage><lpage>37</lpage><pub-id pub-id-type="doi">10.3897/phytokeys.3.1174</pub-id></mixed-citation></tp:treatment-meta><tp:nomenclature><tp:taxon-name>
                        <tp:taxon-name-part taxon-name-part-type="genus">Miconia</tp:taxon-name-part>
                        <tp:taxon-name-part taxon-name-part-type="species">caudata</tp:taxon-name-part>
                    <object-id xmlns:xlink="http://www.w3.org/1999/xlink" xlink:type="simple">http://species-id.net/wiki/Miconia_caudata</object-id>
                    </tp:taxon-name><tp:taxon-authority>(Bonpl.) DC., Prodr. 3: 187. 1828.</tp:taxon-authority><tp:nomenclature-citation-list><tp:nomenclature-citation><tp:taxon-name>Melastoma caudata</tp:taxon-name><comment> Bonpl., Monogr. Melast. 1: 13. t. 7. 1807.(Basionym)</comment></tp:nomenclature-citation><tp:nomenclature-citation><tp:taxon-name>Miconia densiflora</tp:taxon-name><comment> Cogn., Bot. Jahrb. 8(1): 22, 1887 [1886]; et in A. DC. &amp; C. DC. Monog. Phan. 7: 744, 1891, <italic>syn. nov</italic>. Type: COLOMBIA. Cauca: Popayan, Apr 1883, Lehmann 2798 (Isotype: US!). Non <italic><tp:taxon-name>Miconia densiflora</tp:taxon-name></italic> (Gardner) Naudin, Ann. Sc. Nat. Ser. 3, 16: 245, 1851, basionym <italic><tp:taxon-name>Chaenopleura densiflora</tp:taxon-name></italic> Gardner, Hook. Lond. Journ. Bot. 2: 349, 1843. (New synonym)</comment></tp:nomenclature-citation></tp:nomenclature-citation-list></tp:nomenclature><tp:treatment-sec sec-type="Comments"><title>Comments.</title><p><italic><tp:taxon-name>Miconia densiflora</tp:taxon-name></italic> Cogn. is a later homonym of <italic><tp:taxon-name>Miconia densiflora</tp:taxon-name></italic> (Gardner) Naudin, which in turn is a taxonomic synonym of <italic><tp:taxon-name>Miconia pusilliflora</tp:taxon-name></italic> (DC.) Triana, a shrub from eastern Brazil (<xref ref-type="bibr" rid="B1">Cogniaux 1891</xref>; <xref ref-type="bibr" rid="B2">Goldenberg 2000</xref>). By contrast, Cogniaux’ <italic><tp:taxon-name>Miconia densiflora</tp:taxon-name></italic> is based on a collection made by Lehmann near Popayán, in<!--PageBreak--> the State of Cauca, Colombia, in 1883. The name is undoubtedly a taxonomic synonym of the common and frequently collected <italic><tp:taxon-name>Miconia caudata</tp:taxon-name></italic> (Bonpl.) DC. <xref ref-type="bibr" rid="B1">Cogniaux (1891: 736, 739)</xref> erroneously states that <italic><tp:taxon-name>Miconia caudata</tp:taxon-name></italic> has glandular-pubescent filaments, while <italic><tp:taxon-name>Miconia densiflora</tp:taxon-name></italic> has glabrous ones. However, all 15 specimens of <italic><tp:taxon-name>Miconia caudata</tp:taxon-name></italic> that we checked had completely glabrous filaments. A color photograph of <italic><tp:taxon-name>Miconia densiflora</tp:taxon-name></italic>’s type is available at http://www.botany.si.edu/types.</p></tp:treatment-sec><ref-list><ref id="B1"><mixed-citation xmlns:xlink="http://www.w3.org/1999/xlink" xlink:type="simple"><person-group><name name-style="western"><surname>Cogniaux</surname><given-names>CA</given-names></name></person-group> (<year>1891</year>)<article-title> Melastomataceae</article-title>. In:<person-group><name name-style="western"><surname> De Candolle</surname><given-names>A</given-names></name><name name-style="western"><surname>De Candolle</surname><given-names>C</given-names></name></person-group> (<role>Eds</role>) <source>Monographiae Phanerogamarum</source>, vol. <volume>7</volume>. <publisher-name>G. Masson</publisher-name>, <publisher-loc>Paris</publisher-loc>, <fpage>1</fpage>–<lpage>1256</lpage>.</mixed-citation></ref><ref id="B2"><mixed-citation xmlns:xlink="http://www.w3.org/1999/xlink" xlink:type="simple"><person-group><name name-style="western"><surname>Goldenberg</surname><given-names>R</given-names></name></person-group> (<year>2000</year>)<source> O gênero <italic>Miconia</italic> Ruiz &amp; Pav. (Melastomataceae). I. listagens analíticas, II. Revisão taxonômica da seção Hypoxanthus (Rich. ex DC.) Hook. F</source>. PhD Thesis, <publisher-name>Universidade Estadual de Campinas</publisher-name>, <publisher-loc>Brazil</publisher-loc>.</mixed-citation></ref></ref-list></tp:taxon-treatment>
